# Supplementary material for: Deciphering equity style returns: An analysis of size and value anomalies in the Pakistani stock exchange
Source: Heliyon. 2023 Aug 8;9(8):e19022. doi: 10.1016/j.heliyon.2023.e19022 (PMC10448074; doi:10.1016/j.heliyon.2023.e19022)
Supplement: Multimedia component 1 [file mmc1.xlsx]

## Sheet: synopsis
																										2004-01-01	2004-02-01	2004-03-01	2004-04-01	2004-05-01	2004-06-01	2004-07-01	2004-08-01	2004-09-01	2004-10-01	2004-11-01	2004-12-01	2005-01-01	2005-02-01	2005-03-01	2005-04-01	2005-05-01	2005-06-01	2005-07-01	2005-08-01	2005-09-01	2005-10-01	2005-11-01	2005-12-01
	EW excess returns
	portfolios
	1	#DIV/0!	#DIV/0!	#DIV/0!	#DIV/0!	#DIV/0!	#DIV/0!	#DIV/0!	#DIV/0!	#DIV/0!	#DIV/0!	#DIV/0!	#DIV/0!	#DIV/0!	#DIV/0!	#DIV/0!	#DIV/0!	#DIV/0!	#DIV/0!	#DIV/0!	#DIV/0!	#DIV/0!	#DIV/0!	#DIV/0!	0.0846078	-0.06034	-0.0388927	0.146706	0.136973	0.210571	0.228205	0.118235	0.0741282	-0.125721	-0.122035	0.0821379	0.147592	0.0959459	0.103381	0.14538	0.0515234	0.203293	-0.0328674	-0.111541	0.05113	0.029052	-0.0112764	0.104683	0.207967
	2	#DIV/0!	#DIV/0!	#DIV/0!	#DIV/0!	#DIV/0!	#DIV/0!	#DIV/0!	#DIV/0!	#DIV/0!	#DIV/0!	#DIV/0!	#DIV/0!	#DIV/0!	#DIV/0!	#DIV/0!	#DIV/0!	#DIV/0!	#DIV/0!	#DIV/0!	#DIV/0!	#DIV/0!	#DIV/0!	#DIV/0!	0.0317804	0.000519927	-0.073213	0.109156	0.129378	0.134275	0.130514	0.159822	0.121897	-0.0974869	-0.0729211	0.0520049	0.0981907	0.130619	-8.56759e-05	0.0665841	0.0568635	0.0642883	0.00201258	-0.0365002	0.0341758	-0.0203915	-0.0802947	0.061501	0.0658337
	3	#DIV/0!	#DIV/0!	#DIV/0!	#DIV/0!	#DIV/0!	#DIV/0!	#DIV/0!	#DIV/0!	#DIV/0!	#DIV/0!	#DIV/0!	#DIV/0!	#DIV/0!	#DIV/0!	#DIV/0!	#DIV/0!	#DIV/0!	#DIV/0!	#DIV/0!	#DIV/0!	#DIV/0!	#DIV/0!	#DIV/0!	0.0795726	-0.0658067	-0.00409085	0.108531	0.0985919	0.159163	0.152876	0.226768	0.093423	-0.0976473	-0.0558776	0.0966448	0.108445	0.0879575	0.00169491	0.0932757	0.0511399	0.0904234	-0.0553379	0.0143069	0.0390399	-0.0228724	-0.0194204	0.083719	0.0753564
	4	#DIV/0!	#DIV/0!	#DIV/0!	#DIV/0!	#DIV/0!	#DIV/0!	#DIV/0!	#DIV/0!	#DIV/0!	#DIV/0!	#DIV/0!	#DIV/0!	#DIV/0!	#DIV/0!	#DIV/0!	#DIV/0!	#DIV/0!	#DIV/0!	#DIV/0!	#DIV/0!	#DIV/0!	#DIV/0!	#DIV/0!	0.0999559	-0.0401139	-0.0399274	0.0908107	0.12085	0.132818	0.109327	0.12353	0.167984	-0.116612	-0.0809953	0.0814164	0.0529816	0.128408	0.00526821	0.0811507	0.0618055	0.118189	-0.0467626	-0.0109567	0.0480327	-0.0214926	-0.00957676	0.0392846	0.120847
	5	#DIV/0!	#DIV/0!	#DIV/0!	#DIV/0!	#DIV/0!	#DIV/0!	#DIV/0!	#DIV/0!	#DIV/0!	#DIV/0!	#DIV/0!	#DIV/0!	#DIV/0!	#DIV/0!	#DIV/0!	#DIV/0!	#DIV/0!	#DIV/0!	#DIV/0!	#DIV/0!	#DIV/0!	#DIV/0!	#DIV/0!	0.0906464	-0.0454067	-0.0640414	0.0913759	0.0897157	0.0730764	0.075133	0.126003	0.100719	-0.123347	-0.0654948	0.0593896	0.110242	0.0736437	-0.0236636	0.0467324	0.0568733	0.0205017	-0.0301403	-0.042776	-0.00468962	-0.0491109	0.0790877	0.0153998	0.0896924
	6
	7
	8
	9
	10
	Q1-5																								-0.00603857	-0.0149333	0.0251487	0.0553304	0.0472571	0.137495	0.153072	-0.00776851	-0.026591	-0.00237328	-0.0565402	0.0227483	0.03735	0.0223022	0.127045	0.0986476	-0.00534986	0.182791	-0.00272712	-0.0687652	0.0558196	0.0781628	-0.090364	0.0892835	0.118275
	VW excess returns
	portfolios
	1	0	0	0	0	0	0	0	0	0	0	0	0	0	0	0	0	0	0	0	0	0	0	0	0.0955254	-0.0457852	-0.081795	0.163505	0.125186	0.159399	0.174586	0.189772	0.121844	-0.241897	-0.179592	0.145236	0.118931	0.219486	0.0210121	0.135719	0.0892915	0.0984236	-0.0702898	-0.0771002	0.0765461	-0.028578	0.0186559	0.0546914	0.111385
	2	0	0	0	0	0	0	0	0	0	0	0	0	0	0	0	0	0	0	0	0	0	0	0	0.0519393	-0.0259556	-0.0847644	0.100479	0.0849771	0.137469	0.144752	0.147363	0.122801	-0.152895	-0.109398	0.0790415	0.0915784	0.166523	-0.0112445	0.0320935	0.0128537	0.0328138	-0.0328728	-0.0346186	0.0322058	-0.0359219	-0.0811196	0.067533	0.0760101
	3	0	0	0	0	0	0	0	0	0	0	0	0	0	0	0	0	0	0	0	0	0	0	0	0.164098	-0.0790363	-0.0231276	0.199922	0.18029	0.166054	0.0812964	0.196549	0.0913018	-0.125373	-0.0753268	0.0977036	0.0959623	0.0384191	-0.0243943	0.0495851	-0.0118743	0.0194858	-0.0913271	-0.0220654	0.0287821	-0.0463016	-0.0895909	0.0916116	0.056491
	4	0	0	0	0	0	0	0	0	0	0	0	0	0	0	0	0	0	0	0	0	0	0	0	0.196994	-0.100085	-0.0726149	0.122244	0.0484549	0.0485618	0.0875	0.124722	0.198269	-0.0887087	-0.0945258	0.0559407	0.0729182	0.103157	0.0157171	0.0341477	0.059735	-0.000154181	-0.0351515	0.0244916	-0.0100344	0.00410545	0.0139376	0.0520286	0.101044
	5	0	0	0	0	0	0	0	0	0	0	0	0	0	0	0	0	0	0	0	0	0	0	0	0.145482	-0.0317973	-0.0669755	0.102377	0.0265098	0.0359315	0.0661792	0.151396	0.10494	-0.0983448	-0.0717897	0.0611356	0.105662	0.057675	-0.015301	0.0993916	0.0710301	0.0152009	-0.0485196	-0.0153954	0.00131384	-0.0434991	0.0396964	0.0167392	0.123442
	6
	7
	8
	9
	10
	10																								-0.0499562	-0.0139879	-0.0148195	0.0611276	0.0986758	0.123468	0.108407	0.0383765	0.0169037	-0.143552	-0.107802	0.0841006	0.0132688	0.161811	0.0363131	0.0363278	0.0182614	0.0832227	-0.0217703	-0.0617048	0.0752323	0.0149211	-0.0210405	0.0379522	-0.0120572
	median size (mv)
	portfolios
	1	0	0	0	0	0	0	0	0	0	0	0	0	0	0	0	0	0	0	0	0	0	0	0	11887.1	20237.1	9221.13	7944.25	12471.5	18391.3	13733.8	29614.8	31148.7	18379.7	16060.2	14009.7	27000.5	15547.2	36685.6	21152.9	22295	24732.8	42778.8	38953.3	38536.8	42590.9	38623.6	37942.6	40916.8
	2	0	0	0	0	0	0	0	0	0	0	0	0	0	0	0	0	0	0	0	0	0	0	0	30595.1	29757.7	29717.5	35019.4	35855.7	37282.9	42642.4	34238.2	41065.5	54542	47592.9	41592	33085	45167.5	50722.2	72542.2	96359.1	63333.3	100354	99025.7	89702.3	104954	105142	97578.3	114537
	3	0	0	0	0	0	0	0	0	0	0	0	0	0	0	0	0	0	0	0	0	0	0	0	40516.4	31175.6	34235.1	27896.2	23274.5	34877.2	91129.2	101990	109055	119500	105790	91491.7	114584	104169	126045	117194	104670	170135	120862	121909	115829	124034	261350	98837.2	97256.1
	4	0	0	0	0	0	0	0	0	0	0	0	0	0	0	0	0	0	0	0	0	0	0	0	168889	221514	179593	175522	205510	209159	182754	225863	225671	292556	286734	267749	256161	307802	278874	291614	319379	334203	325106	302569	380468	339893	202342	355416	354668
	5	0	0	0	0	0	0	0	0	0	0	0	0	0	0	0	0	0	0	0	0	0	0	0	118870	136635	158574	138654	156545	161005	161452	146242	212761	221222	175410	161852	185763	200435	243539	453438	480621	501352	521725	497317	428175	449378	425584	495281	525052
	6
	7
	8
	9
	10
	no of companies
	portfolios
	1	0	0	0	0	0	0	0	0	0	0	0	0	0	0	0	0	0	0	0	0	0	0	0	16	16	16	16	16	16	16	16	16	16	16	16	16	16	17	17	17	17	17	17	17	17	17	17	17
	2	0	0	0	0	0	0	0	0	0	0	0	0	0	0	0	0	0	0	0	0	0	0	0	17	17	17	17	17	17	17	17	17	17	17	17	17	17	17	17	17	17	17	17	17	17	17	17	17
	3	0	0	0	0	0	0	0	0	0	0	0	0	0	0	0	0	0	0	0	0	0	0	0	16	16	17	17	17	17	17	17	17	17	17	17	17	17	17	17	17	17	17	17	17	17	17	17	17
	4	0	0	0	0	0	0	0	0	0	0	0	0	0	0	0	0	0	0	0	0	0	0	0	17	17	17	17	17	17	17	17	17	17	17	17	17	17	17	17	17	17	17	17	17	17	17	17	17
	5	0	0	0	0	0	0	0	0	0	0	0	0	0	0	0	0	0	0	0	0	0	0	0	17	17	17	17	17	17	17	17	17	17	17	17	17	17	17	18	18	18	18	18	17	17	17	17	17
	6
	7
	8
	9
	10
	Average Sorting criteria
	1	#DIV/0!	#DIV/0!	#DIV/0!	#DIV/0!	#DIV/0!	#DIV/0!	#DIV/0!	#DIV/0!	#DIV/0!	#DIV/0!	#DIV/0!	#DIV/0!	#DIV/0!	#DIV/0!	#DIV/0!	#DIV/0!	#DIV/0!	#DIV/0!	#DIV/0!	#DIV/0!	#DIV/0!	#DIV/0!	#DIV/0!	0.270625	0.276875	0.3	0.266875	0.263125	0.33375	0.381875	0.44875	0.483125	0.529375	0.519375	0.4075	0.3775	0.426875	0.457059	0.507059	0.531765	0.593529	0.614706	0.617647	0.570588	0.569412	0.554706	0.484706	0.505882
	2	#DIV/0!	#DIV/0!	#DIV/0!	#DIV/0!	#DIV/0!	#DIV/0!	#DIV/0!	#DIV/0!	#DIV/0!	#DIV/0!	#DIV/0!	#DIV/0!	#DIV/0!	#DIV/0!	#DIV/0!	#DIV/0!	#DIV/0!	#DIV/0!	#DIV/0!	#DIV/0!	#DIV/0!	#DIV/0!	#DIV/0!	0.656471	0.714706	0.764118	0.664706	0.64	0.764118	0.819412	0.944118	0.994118	1.08176	1.10118	0.941765	0.914118	0.994118	1.08	1.10824	1.16882	1.27059	1.22294	1.26882	1.12471	1.12	1.05412	1.05	1.07824
	3	#DIV/0!	#DIV/0!	#DIV/0!	#DIV/0!	#DIV/0!	#DIV/0!	#DIV/0!	#DIV/0!	#DIV/0!	#DIV/0!	#DIV/0!	#DIV/0!	#DIV/0!	#DIV/0!	#DIV/0!	#DIV/0!	#DIV/0!	#DIV/0!	#DIV/0!	#DIV/0!	#DIV/0!	#DIV/0!	#DIV/0!	0.970625	1.00937	1.06529	0.964118	0.948824	1.14471	1.26941	1.44647	1.50765	1.65882	1.69176	1.41176	1.39412	1.52941	1.50588	1.57588	1.61647	1.92941	1.96353	1.91941	1.69176	1.72824	1.64412	1.61176	1.64176
	4	#DIV/0!	#DIV/0!	#DIV/0!	#DIV/0!	#DIV/0!	#DIV/0!	#DIV/0!	#DIV/0!	#DIV/0!	#DIV/0!	#DIV/0!	#DIV/0!	#DIV/0!	#DIV/0!	#DIV/0!	#DIV/0!	#DIV/0!	#DIV/0!	#DIV/0!	#DIV/0!	#DIV/0!	#DIV/0!	#DIV/0!	1.32	1.41353	1.59235	1.35176	1.38059	1.68941	1.79471	1.96706	1.95353	2.27	2.37471	2.05588	2.01294	2.15647	2.19294	2.31118	2.41118	2.74706	2.70412	2.67471	2.34471	2.33353	2.34412	2.47353	2.46824
	5	#DIV/0!	#DIV/0!	#DIV/0!	#DIV/0!	#DIV/0!	#DIV/0!	#DIV/0!	#DIV/0!	#DIV/0!	#DIV/0!	#DIV/0!	#DIV/0!	#DIV/0!	#DIV/0!	#DIV/0!	#DIV/0!	#DIV/0!	#DIV/0!	#DIV/0!	#DIV/0!	#DIV/0!	#DIV/0!	#DIV/0!	3.72	3.74765	4.01471	3.6	3.51588	4.01059	4.17412	4.51588	4.80118	5.01647	5.23	4.66588	4.59	5.03471	4.66353	4.57333	4.74222	5.11722	5.15278	5.07778	4.87765	4.86588	4.68765	4.37294	4.45647
	Market Excess Returns																									0.145177	-0.0759641	0.0189725	0.0717284	0.0700101	0.0671139	0.100638	0.157856	0.118124	-0.106187	-0.0698061	0.115573	0.0493012	0.0789989	-0.0002024	0.0602678	0.0547504	0.0042473	-0.0196058	-0.0267051	0.0215666	-0.0141205	0.0001993	0.0580402
	Beta1																									0.00142007	0.00535696	0.265089
	Beta2																									0.00110273	0.00535696	0.20585
	Beta3																									0.00122658	0.00535696	0.22897
	Beta4																									0.000724465	0.00535696	0.135238
	Beta5																									0.00117965	0.00535696	0.220209
[truncated: 149 more columns]
