# Supplementary material for: Deciphering equity style returns: An analysis of size and value anomalies in the Pakistani stock exchange
Source: Heliyon. 2023 Aug 8;9(8):e19022. doi: 10.1016/j.heliyon.2023.e19022 (PMC10448074; doi:10.1016/j.heliyon.2023.e19022)
Supplement: Multimedia component 2 [file mmc2.xlsx]

## Sheet: synopsis
																										2004-01-01	2004-02-01	2004-03-01	2004-04-01	2004-05-01	2004-06-01	2004-07-01	2004-08-01	2004-09-01	2004-10-01	2004-11-01	2004-12-01	2005-01-01	2005-02-01	2005-03-01	2005-04-01	2005-05-01	2005-06-01	2005-07-01	2005-08-01	2005-09-01	2005-10-01	2005-11-01	2005-12-01
	EW excess returns
	portfolios
	1	-0.0102156	-0.0148265	0.0344659	0.0590348	0.144962	-0.0451706	-0.0768079	0.00029228	-0.0144365	0.0666353	-0.0248689	0.00967173	0.0135836	0.0067023	0.390329	0.209167	0.0846789	0.0147691	-0.0244052	-0.0322484	0.0207907	-0.00860787	-0.0196982	0.0894322	0.0679028	-0.0110721	0.0087348	0.0452183	0.0437911	0.0423639	0.253595	0.064362	0.0345193	-0.02521	-0.0373391	0.0547229	0.0155084	-0.0237061	0.293634	0.040014	0.364877	-0.0183271	-0.0690326	0.0824377	0.0224833	0.0303014	0.0809144	-0.0178054
	2	0.00503611	-0.0142956	-0.0298335	-0.0248539	-0.035611	0.0125644	-0.0198866	-0.0184207	0.0202333	0.0454986	0.00273959	-0.0297222	0.0514409	-0.00557905	-0.0444955	0.127183	-0.0419918	-0.0184037	-0.00729974	0.0249241	-0.0359845	0.0572475	-0.0196134	0.0961745	-0.0525436	-0.0177441	0.0216359	0.059189	0.197472	0.110048	0.157923	-0.0341367	-0.015538	-0.0901816	0.231029	0.104015	0.106276	0.0661502	0.094479	0.0310241	0.140813	-0.00258225	-0.0514174	-0.018865	0.020188	-0.00589886	0.0934512	0.0739403
	3	-0.0186002	-0.00209518	-0.0602695	-0.0346479	0.0303772	0.045739	-0.0441369	-0.0376606	-0.025031	0.0406625	0.0137291	-0.0197361	0.107736	-0.0212575	0.0234723	0.08238	-0.0370658	0.023969	0.0195764	0.026571	0.0699454	0.013189	0.0258959	0.0172421	-0.036522	-0.0327765	0.0260023	0.12	0.114684	0.114853	0.178729	0.0154011	0.0275991	-0.0822585	0.00951731	0.0368936	0.134215	-0.0554891	0.0903	0.0114403	0.100441	-0.00792255	-0.103322	0.067207	-0.00768429	-0.0367502	0.0569541	0.138528
	4	-0.00423601	-0.03653	-0.090432	0.00971138	0.00541672	-0.0158865	-0.040474	0.00165303	-0.054685	0.0952367	-0.00398371	-0.0302382	0.195998	0.0169643	0.0262003	0.0243483	-0.0486743	0.00354928	-0.0166141	0.0280641	0.058046	0.0801129	0.00979748	0.0424055	-0.0408936	-0.02581	0.0927518	0.132847	0.205227	0.155066	0.143145	0.0618985	-0.0670626	-0.0996583	0.0756505	0.0929452	0.110322	-0.0283813	0.117039	0.0343258	0.108951	-0.031407	-0.0248649	0.012794	-0.0301117	-0.00436353	0.0763956	0.0921233
	5	-0.0359045	-0.0587878	-0.101473	0.0251227	-0.00204281	-0.00956321	-0.0611675	-0.0165049	-0.0770579	0.156221	-0.0273205	-0.0598153	0.24003	0.0201927	0.0490504	0.0186365	-0.0788117	0.0350829	-0.00956662	0.0589177	0.0219186	0.119333	0.00237086	0.107065	-0.0610389	-0.0524736	0.110818	0.112523	0.0937357	0.132685	0.151239	0.133605	-0.133979	-0.106658	0.115112	0.0980995	0.0898719	-0.0247782	0.0554686	0.0362865	0.053928	-0.0507879	-0.0193144	0.0324367	-0.0463608	-0.00653424	0.0391708	0.108026
	6
	7
	8
	9
	10
		0.0256889	0.0439613	0.135939	0.0339121	0.147005	-0.0356074	-0.0156403	0.0167971	0.0626214	-0.0895855	0.00245159	0.069487	-0.226447	-0.0134904	0.341278	0.190531	0.163491	-0.0203139	-0.0148386	-0.0911661	-0.00112792	-0.127941	-0.022069	-0.0176333	0.128942	0.0414015	-0.102083	-0.0673052	-0.0499446	-0.090321	0.102356	-0.0692433	0.168498	0.0814478	-0.152451	-0.0433766	-0.0743635	0.00107212	0.238166	0.00372751	0.310949	0.0324608	-0.0497181	0.050001	0.068844	0.0368357	0.0417436	-0.125831
	VW excess returns
	portfolios
	1	-0.0196114	-0.0239784	0.0259347	0.00741141	0.0462378	-0.081417	-0.0820548	-0.00569414	-0.0214725	0.0821112	-0.00985114	-0.00287806	-0.00107759	-0.0340628	0.0338177	0.215592	0.129078	-0.00300918	-0.0217759	-0.0395983	-0.0160254	-0.00903454	-0.00490122	0.0567742	0.0313047	-0.00730827	0.015214	0.0516246	0.0397653	0.027906	0.26989	0.00780853	0.0288183	-0.045338	-0.0358175	0.00493742	-0.0150211	-0.0349795	0.257425	0.0150202	0.360776	-0.0438056	-0.049471	0.0543418	0.0334926	0.0171998	0.0828574	-0.0328235
	2	0.00620326	-0.0200405	-0.0304374	-0.035131	-0.0294588	-0.00494453	-0.0117396	-0.0278681	0.00802509	0.026398	-0.00767642	-0.0203122	0.0441127	-0.0181479	-0.0328981	0.159728	-0.0147717	-0.0227672	-0.012162	0.0134072	-0.0352732	0.0495255	-0.0369844	0.0891441	-0.0352725	-0.0209578	0.0266424	0.0927142	0.179807	0.130918	0.100798	-0.0201853	0.0275506	-0.0942028	0.122426	0.0957314	0.113154	0.0830037	0.0780399	0.0591175	0.120657	-0.0171862	-0.049137	-0.0222112	0.00696331	0.0083332	0.0819204	0.0722375
	3	-0.0241301	-0.0102862	-0.0684747	-0.0296049	0.0187247	0.0363636	-0.0521635	-0.0398196	-0.0270366	0.0381905	0.0146306	-0.0250587	0.0966099	-0.0384971	0.0224586	0.0823807	-0.0287291	0.0218683	0.026224	0.0319836	0.082639	0.0194144	0.0212165	0.0338195	-0.0260461	-0.0412195	0.0388778	0.140325	0.117144	0.108697	0.165798	0.0225057	0.0312638	-0.0865563	0.0197807	0.0450574	0.147304	-0.037075	0.0925832	0.0207692	0.08859	-0.00305398	-0.121451	0.0514972	0.00383259	-0.0293995	0.0622182	0.174905
	4	-0.00720969	-0.0404724	-0.100744	0.0186853	0.00619685	-0.0167394	-0.0428913	-0.00136656	-0.0594216	0.102047	-0.0131488	-0.0235334	0.198424	0.0148844	0.0531258	0.0124438	-0.047401	0.00915725	-0.0136368	0.0310889	0.0590836	0.0888588	0.00071546	0.036893	-0.0436095	-0.0280763	0.0844889	0.135236	0.18836	0.184062	0.123471	0.0606785	-0.0688786	-0.09436	0.0707426	0.0930793	0.114842	-0.0328834	0.123189	0.0346696	0.101926	-0.034678	-0.0267199	0.00945896	-0.0336973	0.00238114	0.0729518	0.0922018
	5	-0.0430804	-0.0444376	-0.0935364	0.0203965	-0.01271	-0.0249346	-0.113125	0.0107712	-0.118302	0.233737	-0.0604815	-0.126443	0.26559	0.0818551	0.0258647	-0.00200527	-0.131523	0.0493331	0.0056416	0.102029	-0.0114761	0.105046	-0.00413535	0.165391	-0.0713247	-0.0676306	0.119129	0.0551164	0.0592803	0.0914923	0.149523	0.13803	-0.107966	-0.0958364	0.0738045	0.088876	0.0817696	-0.00956911	0.0668014	0.0503049	0.0121592	-0.0501545	-0.00756516	0.00526494	-0.0297766	-0.0138114	0.0379264	0.106267
	6
	7
	8
	9
	10
	10																									0.102629	0.0603223	-0.103915	-0.00349187	-0.019515	-0.0635863	0.120367	-0.130222	0.136785	0.0504984	-0.109622	-0.0839386	-0.0967906	-0.0254104	0.190623	-0.0352847	0.348616	0.00634889	-0.0419059	0.0490768	0.0632692	0.0310112	0.0449309	-0.13909
	median size (mv)
	portfolios
	1	230.66	231.19	226.95	215.14	218.03	223.56	206.54	190.66	182.89	182.35	189.21	213.54	212.02	201.43	194.85	198.66	226.65	262.58	253.22	254.19	252.18	248.68	249.21	242.47	246.6	229.9	224.63	216.92	216.84	314	319.35	361.88	361.43	339.38	318.69	302.12	302.51	394.17	378.09	471.43	455.26	591.59	561.24	539.61	538.29	540.03	541.01	583.97
	2	1396.32	1449.91	1433.81	1388.98	1318.28	1293.38	1284.93	1280.38	1221.71	1267.09	1300.49	1508.83	1474.65	1591.37	1552.28	1433.94	1562.66	1774.51	1688.7	1728.26	1813.59	1749.58	1843.08	1836.52	1967.27	1900.64	1847.82	1886.18	1969	2247.92	2428.88	2764.74	2713.54	2788.76	2487.91	2665.71	2863.77	3144.58	3181.13	3439.79	3348.59	3865.31	3766.12	3619.28	3560.65	3648.26	3598.29	3871.78
	3	6044.39	5921.86	5879.42	5511.97	5407.25	5492.05	5728.4	5472.5	5346.95	5352.93	5616.15	5966.41	5835.31	6518.63	6340.05	6402.88	7086.22	7423.61	7307.16	7613.72	7944.79	8194.1	8254.12	8371.46	8984.43	8667.36	8328.9	8523.56	9732.39	11273	12026.2	14099.4	14298.9	14796.1	13364.1	13387.3	14494.6	15602.9	16218.2	17603.2	18123.1	19351.5	20701.6	20163.6	20927.6	20992.1	20461.5	21452.2
	4	21939.3	22029.7	21278.4	19217.9	19664.3	19713	19489.5	19372.9	19535.1	18800.7	20873.5	20906	20804.6	24512.4	24872.7	25777.7	26953.8	26698.7	26540.1	26618.4	28155.9	30560.4	32664.5	32729.1	34507.7	34090.8	33397	36392.1	41398.7	48982.1	54470.8	62680.5	66091.1	61958.9	54187.5	58261.4	63780.7	71500.2	72103.4	80150.3	82976.1	92209.9	89914.8	91013.5	92338.5	90050.9	90283.8	96783.8
	5	295269	285256	275926	252946	261455	260982	259156	232615	233112	209108	260091	246012	216386	276245	300469	324231	324594	282104	298465	303632	335960	334124	371950	374066	443883	413316	387720	436626	464928	493691	543824	625942	713650	638068	579639	623412	680640	740686	954287	1.02052e+06	1.08735e+06	1.10561e+06	1.05249e+06	1.04215e+06	1.05028e+06	1.10326e+06	1.09391e+06	1.13899e+06
	6
	7
	8
	9
	10
	no of companies
	portfolios
	1	66	66	66	66	66	66	66	66	65	66	65	64	64	63	63	63	63	60	60	61	61	61	60	60	60	58	58	58	58	58	58	58	58	58	58	58	58	58	58	58	58	58	58	57	56	56	56	56
	2	66	66	66	66	66	66	66	66	66	66	66	64	64	64	64	63	63	61	61	61	61	61	60	60	60	59	59	59	59	58	58	58	58	58	58	58	58	58	58	58	58	58	58	57	57	57	57	57
	3	66	66	66	66	66	66	66	66	66	66	66	64	64	64	63	63	63	61	61	61	61	61	61	60	60	59	58	58	58	59	58	58	58	58	58	58	59	59	58	58	59	58	59	57	57	57	56	56
	4	66	66	66	66	66	66	66	66	66	66	66	64	64	64	64	63	63	61	61	61	61	61	60	60	60	59	59	59	59	58	58	58	58	58	58	58	58	58	58	58	58	58	58	57	57	57	57	57
	5	67	67	67	66	66	66	67	67	66	66	66	65	64	64	64	64	63	61	61	62	61	61	61	61	60	59	59	59	59	59	59	59	59	59	59	59	59	59	59	59	59	59	59	57	57	57	57	57
	6
	7
	8
	9
	10
	Sorting Criteria average	3.49485	3.50288	3.43864	3.2597	3.30348	3.38727	3.12939	2.88879	2.81369	2.76288	2.91092	3.33656	3.31281	3.1973	3.09286	3.15333	3.59762	4.37633	4.22033	4.16705	4.1341	4.07672	4.1535	4.04117	4.11	3.96379	3.87293	3.74	3.73862	5.41379	5.50603	6.23931	6.23155	5.85138	5.49466	5.20897	5.21569	6.79603	6.51879	8.1281	7.84931	10.1998	9.67655	9.46684	9.61232	9.64339	9.66089	10.428
		21.1564	21.9683	21.7244	21.0452	19.9739	19.5967	19.4686	19.3997	18.5108	19.1983	19.7044	23.5755	23.0414	24.8652	24.2544	22.761	24.8041	29.0903	27.6836	28.3321	29.731	28.6816	30.718	30.6087	32.7878	32.2142	31.319	31.9692	33.3729	38.7572	41.8772	47.6679	46.7852	48.0821	42.895	45.9605	49.3753	54.2169	54.8471	59.3067	57.7343	66.6433	64.9331	63.4961	62.4675	64.0046	63.1279	67.926
		91.5817	89.7252	89.0821	83.5147	81.928	83.2129	86.7939	82.9167	81.0144	81.105	85.0932	93.2252	91.1767	101.854	100.636	101.633	112.48	121.699	119.79	124.815	130.242	134.33	135.313	139.524	149.74	146.904	143.602	146.958	167.8	191.068	207.348	243.094	246.533	255.105	230.416	230.815	245.671	264.456	279.624	303.504	307.171	333.647	350.875	353.748	367.151	368.282	365.384	383.075
		332.413	333.783	322.4	291.18	297.944	298.683	295.296	293.528	295.987	284.859	316.265	326.656	325.072	383.007	388.636	409.17	427.837	437.683	435.083	436.368	461.573	500.991	544.408	545.485	575.129	577.81	566.051	616.816	701.672	844.519	939.152	1080.7	1139.5	1068.26	934.268	1004.51	1099.67	1232.76	1243.16	1381.9	1430.62	1589.83	1550.26	1596.73	1619.97	1579.84	1583.93	1697.96
		4407.01	4257.55	4118.3	3832.51	3961.44	3954.27	3868	3471.86	3531.99	3168.3	3940.78	3784.8	3381.03	4316.33	4694.83	5066.11	5152.29	4624.65	4892.87	4897.3	5507.55	5477.44	6097.55	6132.23	7398.05	7005.36	6571.53	7400.45	7880.13	8367.65	9217.36	10609.2	12095.8	10814.7	9824.38	10566.3	11536.3	12554	16174.4	17296.9	18429.7	18739.1	17838.8	18283.3	18425.9	19355.4	19191.4	19982.2
[truncated: 148 more columns]
